# Supplementary material for: A Small-Scale Analysis of Elevational Species Richness and Beta Diversity Patterns of Arthropods on an Oceanic Island (Terceira, Azores)
Source: Insects. 2021 Oct 14;12(10):936. doi: 10.3390/insects12100936 (PMC8538719; doi:10.3390/insects12100936)
Supplement: Supplementary file 1 [file insects-12-00936-s001.zip]

Archive with 1 entries (1 files):
- insects-1420874-supplementary.pdf
